# Supplementary material for: Structural Build-Up and Stability of Hybrid Monoglyceride–Triglyceride Oleogels
Source: Gels. 2024 Oct 11;10(10):650. doi: 10.3390/gels10100650 (PMC11507350; doi:10.3390/gels10100650)
Supplement: Supplementary file 1 [file gels-10-00650-s001.zip]

Archive with 1 entries (1 files):
- gels-3244589-supplementary.pdf
